# Supplementary material for: Exploring the Relationship between Abnormal Communication Efficiency of Cerebral Cortex and Multiple Cognitive Functions in Mild Subcortical Stroke: A Resting-State fMRI Study
Source: Brain Sci. 2024 Aug 12;14(8):809. doi: 10.3390/brainsci14080809 (PMC11352420; doi:10.3390/brainsci14080809)
Supplement: Supplementary file 1 [file brainsci-14-00809-s001.zip]

Archive with 1 entries (1 files):
- brainsci-3110534-supplementary.pdf
